# Supplementary material for: Predictive Rules of Efflux Inhibition and Avoidance in Pseudomonas aeruginosa
Source: mBio. 2021 Jan 19;12(1):e02785-20. doi: 10.1128/mBio.02785-20 (PMC7845643; doi:10.1128/mBio.02785-20)
Supplement: TABLE S1 [file mBio.02785-20-st001.xlsx]

## Sheet: Activities
	IC50				MIC				MPC8	SPR
Rempex	IC50 PAO1***	IC50 PAO1-Pore	IC50 PD6	IC50 PD6-Pore	MIC PAO1	MIC PAO1-Pore	MIC PD6	MIC PD6-Pore	Levo PA MPC8**	SPR binding	ka (1/Ms)	kd (1/s)	KD (M)
Rempex1	12.5*	12.5	1.2	1.56	50	50	3.12	6.25	2.5	41.0716	5026.28	0.121428	2.41587e-05		* All concentrations are in mg/L
Rempex10	100	100	18	2.5	200	200	100	25	10	29.856	6451.37	0.111441	1.72741e-05		** Minimal concentration of compound potentiating the activity of levofloxacin by 8 fold in mg/L
Rempex100	37	37	3.12	2.5	100	100	6.25	6.25	10	50.4022	4419.64	0.0345256	7.81185e-06		*** Strain genotypes: PAO1 (PAO1 attTn7::mini-Tn7T-Gm-lacIq-pLAC-MCS);
Rempex101	25	25	1.56	1.2	50	50	6.25	6.25	5	58.938	3899.34	0.0429488	1.10144e-05		PAO1-Pore (PAO1 attTn7::mini-Tn7T- Gmr-lacIq-pLAC- fhuADCΔ4L);
Rempex102	50	50	3.12	1.56	200	200	6.25	6.25	1.3	37.7303	9602.77	0.272477	2.83748e-05		PD6 (DmexAB-oprM, DmexCD-oprJ, DmexXY, DmexJKL, DmexEF-oprN, DtriABC attTn7::mini-Tn7T-Gm-lacIq-pLAC-MCS)
Rempex103	75	100	9.5	1.56	200	200	25	25	10	29.5927	10014.2	0.181352	1.81094e-05		PD6-Pore (DmexAB-oprM, DmexCD-oprJ, DmexXY, DmexJKL, DmexEF-oprN, DtriABC attTn7::mini-Tn7T-Gm-lacIq-pLAC-fhuADCΔ4L)
Rempex104	37	37	4.5	1.56	100	50	6.25	6.25	10	51.5025	7591.08	0.188748	2.48645e-05
Rempex105	100	100	37	18	200	200	100	100	11	22.5739	7545.3	0.153855	2.03908e-05
Rempex106	100	100	6.25	3.12	200	200	25	25	11	30.0931	9764.94	0.205975	2.10934e-05
Rempex108	2.5	3.12	2.5	2.5	6.25	6.25	6.25	6.25	1.3	26.292	5885.75	0.121605	2.06609e-05
Rempex109	37	37	3.12	2.5	50	50	12.5	12.5	11	59.0921	6239.95	0.24179	3.87486e-05
Rempex11	25	25	2.5	1.56	200	200	12.5	12.5	0.3	68.6589	5991.9	0.0940729	1.57e-05
Rempex110	6.25	6.25	1.2	1.56	50	25	3.12	3.12	0.6	40.7759	6071.87	0.193222	3.18225e-05
Rempex111	100	100	6.25	3.12	200	200	25	25	5	34.5	11166.6	0.262343	2.34935e-05
Rempex112	100	100	9.5	4.5	200	200	25	25	5	30.5123	8357.45	0.167532	2.00458e-05
Rempex113	12.5	12.5	3.12	3.12	50	50	6.25	6.25	2.5	30.1107	102857	0.00146258	1.42195e-08
Rempex114	6.25	6.25	1.56	1.2	25	12.5	3.12	3.12	1.3	49.6715	6290.85	0.120596	1.91701e-05
Rempex115	0.78	0.78	1.56	1.56	1.56	1.56	3.12	3.12	1.3	42.3512	85185.4	0.0220518	2.58868e-07
Rempex116	100	100	3.12	2.5	200	200	12.5	12.5	81	31.3584	6306.95	0.108348	1.71791e-05
Rempex117	6.25	6.25	0.78	0.78	50	25	3.12	3.12	1.3	75.3072	5304.96	0.135351	2.55141e-05
Rempex118	37	37	2.5	2.5	50	50	6.25	6.25	40	30.5097	6154.21	0.0385065	6.25693e-06
Rempex119	100	100	6.25	4.5	200	200	50	50	11	12.0168	142992	0.0264093	1.84691e-07
Rempex12	25	25	1.56	0.78	100	100	6.25	3.12	0.2	79.6899	5713.44	0.118375	2.07186e-05
Rempex120	25	25	9.5	3.12	200	200	25	25	5	36.8658	6333.83	0.0632524	9.98643e-06
Rempex122	12.5	12.5	3.12	3.12	100	100	6.25	6.25	0.6	36.7006	7792.17	0.0781159	1.00249e-05
Rempex123	100	100	25	25	200	200	100	100	11	13.9686	15512	0.190898	1.23065e-05
Rempex124	2.5	2.5	1.2	1.2	6.25	6.25	6.25	6.25	1.3	45.5488	10628.1	0.134249	1.26315e-05
Rempex125	1.2	1.2	2.5	2.5	1.56	1.56	6.25	3.12	1.3	46.1007	4722.53	0.16492	3.49219e-05
Rempex126	3.12	3.12	2.5	2.5	12.5	12.5	6.25	6.25	10	50.227	5499.67	0.196548	3.57381e-05
Rempex127	0.78	1.2	1.56	1.56	1.56	3.12	3.12	3.12	1.3	36.6604	6388.72	0.157962	2.47252e-05
Rempex128	1.56	1.56	1.56	1.56	12.5	12.5	6.25	6.25	1.3	54.6898	5408.95	0.13519	2.49937e-05
Rempex129	12.5	12.5	1.56	1.56	50	25	3.12	3.12	10	42.4583	5986.28	0.106215	1.77431e-05
Rempex13	12.5	12.5	0.78	0.39	100	50	1.56	1.56	0.3	100.584	5327.38	0.0586955	1.10177e-05
Rempex130	50	50	1.56	1.56	200	100	6.25	6.25	81	39.5027	6172.21	0.157772	2.55616e-05
Rempex131	100	100	1.56	1.56	200	200	6.25	6.25	81	36.0659	6191.61	0.13716	2.21525e-05
Rempex132	25	25	1.56	1.56	100	100	6.25	6.25	1.3	29.7665	8956.19	0.170415	1.90276e-05
Rempex133	18	18	1	1	50	50	3.12	3.12	40	42.7956	4758.14	0.0662678	1.39272e-05
Rempex134	100	100	25	12.5	200	200	100	100	10	19.9987	9850.47	0.0501428	5.0904e-06
Rempex135	50	50	6.25	4.5	200	200	12.5	12.5	81	31.4984	2904.95	0.0490453	1.68834e-05
Rempex136	3.12	3.12	3.12	3.12	6.25	6.25	6.25	6.25	5	33.851	5546.92	0.0937957	1.69095e-05
Rempex138	1.2	1.2	2.5	2.5	3.12	3.12	6.25	6.25	1.3	51.0932	1577.81	0.157171	9.96137e-05
Rempex139	0.39	0.39	0.78	0.78	3.12	3.12	3.12	3.12	0.6	44.392	7524.84	0.251759	3.34571e-05
Rempex14	50	50	1.2	1.2	200	100	6.25	6.25	0.6	57.9774	6182.98	0.171388	2.77193e-05
Rempex140	25	25	4.5	3.12	100	100	12.5	12.5	2.5	24.0486	9878.41	0.151906	1.53776e-05
Rempex141	50	50	2.5	2.5	200	100	12.5	12.5	1.3	30.1786	11040.4	0.265983	2.40917e-05
Rempex142	1.56	1.56	1.2	1.2	6.25	6.25	3.12	3.12	0.6	33.041	7367.41	0.257238	3.49157e-05
Rempex143	25	25	4.5	2.5	50	50	12.5	12.5	1.3	24.5907	10268.3	0.215698	2.10061e-05
Rempex144	12.5	12.5	1.2	1.2	100	100	6.25	6.25	0.6	33.268	11160.3	0.348652	3.12403e-05
Rempex145	3.12	3.12	1.56	1.56	100	100	12.5	12.5	1.3	27.7144	10761.9	0.33745	3.1356e-05
Rempex146	50	50	12.5	4.5	200	200	50	50	5	30.4989	8877.02	0.130795	1.47341e-05
Rempex147	25	25	6.25	6.25	200	200	50	50	5	22.6492	7430.53	0.167349	2.25219e-05
Rempex148	6.25	6.25	2.5	2.5	100	100	25	12.5	1.3	49.8182	9866.04	0.277965	2.81739e-05
Rempex149	1.56	0.78	0.78	0.78	12.5	12.5	3.12	3.12	0.6	47.4203	5949.05	0.206664	3.4739e-05
Rempex15	12.5	12.5	0.6	0.3	100	50	3.12	3.12	0.2	80.9027	5690	0.0937145	1.647e-05
Rempex150	100	100	50	25	200	200	100	100	11	7.35599	99726.3	0.00208446	2.09019e-08
Rempex151	6.25	6.25	1.56	1.56	25	25	6.25	6.25	1.3	34.9711	12697.6	0.926949	7.3002e-05
Rempex152	100	100	12.5	9.5	200	200	50	50	0.6	11.3723	18746	0.0956178	5.10071e-06
Rempex154	50	50	12.5	6.25	200	200	50	50	5	21.8269	11449.9	0.0674941	5.89475e-06
Rempex155	0.6	0.78	1.56	1.56	1.56	1.56	3.12	3.12	1.3	45.5741	3317.42	0.221831	6.68683e-05
Rempex156	100	100	4.5	4.5	200	200	25	25	11	13.1392	15641.7	0.179648	1.14852e-05
Rempex157	100	100	25	6.25	200	200	100	100	2.5	30.8182	11201.2	0.224429	2.00362e-05
Rempex158	1.56	1.56	1.56	1.56	6.25	6.25	6.25	6.25	1.3	27.3024	6899.37	0.206589	2.99432e-05
Rempex159	100	100	12.5	6.25	200	200	50	25	5	26.3645	3.26302e+06	0.750153	2.29895e-07
Rempex16	100	100	0.39	0.39	200	200	6.25	12.5	0.2	57.398	5596.23	0.108131	1.93221e-05
Rempex160	0.78	0.78	0.78	0.78	6.25	3.12	1.56	3.12	2.5	48.4749	2777.72	0.0442805	1.59413e-05
Rempex161	37	37	1.56	1.56	200	200	12.5	12.5	0.6	44.0035	5825.09	0.0548087	9.40906e-06
Rempex162	50	50	1.56	1.56	100	100	6.25	6.25	2.5	20.0426	6617.42	0.129929	1.96345e-05
Rempex163	37	37	2.5	1.56	100	100	6.25	6.25	0.6	44.2666	9733.44	0.255779	2.62784e-05
Rempex164	100	100	50	18	200	200	100	100	11	37.5469	7847.5	0.185081	2.35847e-05
Rempex166	12.5	12.5	12.5	6.25	200	200	50	50	2.5	47.7573	4291.73	0.0334617	7.79679e-06
Rempex167	9.5	9.5	4.5	4.5	200	200	25	25	2.5	36.7255	128579	0.338261	2.63077e-06
Rempex168	1.56	1.56	2.5	1.56	6.25	6.25	6.25	6.25	1.3	29.1599	6877.8	0.214426	3.11765e-05
Rempex169	25	37	9.5	6.25	200	200	50	25	2.5	18.3935	8320.95	0.0342842	4.12022e-06
Rempex17	2.5	2.5	0.12	0.12	25	12.5	0.78	0.78	0.2	92.733	6266.02	0.125449	2.00205e-05
Rempex170	100	100	25	25	200	200	100	100	5	28.9009	9198.23	0.200417	2.17886e-05
Rempex172	37	37	0.39	0.39	100	50	3.12	3.12	1.3	54.9861	3554.32	0.0310878	8.74646e-06
Rempex173	4.5	4.5	2.5	1.56	25	25	6.25	6.25	2.5	22.0332	12306.8	0.320071	2.60077e-05
Rempex174	4.5	4.5	1.2	1.2	200	200	12.5	12.5	2.5	29.7932	4798.42	0.0757794	1.57926e-05
Rempex175	50	50	2.5	1.2	200	100	6.25	6.25	1.3	31.2213	6188.92	0.105748	1.70867e-05
Rempex176	100	75	1.56	1.56	200	200	25	25	1.3	58.7801	3291.58	0.467905	0.000142152
Rempex177	37	37	3.12	2.5	100	50	25	25	2.5	49.1008	14029.3	0.653604	4.65885e-05
Rempex179	50	37	0.6	0.78	100	100	3.12	6.25	2.5	18.5442	7022.38	0.0373468	5.31825e-06
Rempex18	1.56	1.56	1.56	1.56	6.25	6.25	3.12	3.12	0.3	81.78	6584.94	0.100438	1.52527e-05
Rempex180	75	75	1.56	1.2	200	100	6.25	6.25	1.3	38.9883	4496.15	0.027473	6.11035e-06
Rempex181	9.5	9.5	9.5	4.5	12.5	12.5	12.5	12.5	10	128.569	6952.76	0.051246	7.3706e-06
Rempex182	1.2	1.2	0.6	0.78	3.12	3.12	1.56	1.56	1.3	29.9756	5932.7	0.0688314	1.1602e-05
Rempex183	25	25	0.78	0.78	100	50	3.12	3.12	2.5	44.7493	6790.81	0.100414	1.47868e-05
Rempex185	25	25	0.39	0.39	50	50	3.12	3.12	0.6	59.2877	15554.7	0.209124	1.34444e-05
Rempex186	18	12.5	0.78	0.6	50	25	1.56	1.56	1.3	39.6324	4535.73	0.0666823	1.47016e-05
Rempex187	100	100	75	75	200	200	150	150	11	23.1257	7157.43	0.0399712	5.58458e-06
Rempex188	37	25	0.39	0.39	50	50	1.56	1.56	1.3	57.3788	247905	0.664983	2.68241e-06
Rempex189	18	18	0.3	0.19	50	50	1.56	1.56	0.3	96.7456	9145.67	0.0113202	1.23776e-06
Rempex19	37	18	0.3	0.195	100	50	3.12	3.12	1.3	80.651	10500.5	0.106272	1.01206e-05
Rempex190	18	9.5	0.3	0.3	50	25	1.56	1.56	1.3	104.001	3036.46	0.0513377	1.69071e-05
Rempex191	12.5	12.5	1.56	1.2	50	50	6.25	6.25	5	42.4364	2549.48	0.0431833	1.69381e-05
Rempex193	50	37	1.56	0.78	100	100	6.25	6.25	41	33.6629	4778.68	0.0295307	6.17967e-06
Rempex194	25	25	1.56	1.2	50	50	3.12	3.12	41	26.8621	4860.4	0.0604101	1.2429e-05
Rempex195	12.5	12.5	2.5	1.56	100	100	12.5	12.5	1.3	53.7115	2783.14	0.026786	9.62438e-06
Rempex197	75	75	1.56	1.2	200	200	12.5	12.5	5	47.2751	2163.56	0.100491	4.64471e-05
Rempex198	37	37	1.56	0.78	50	50	6.25	6.25	1.3	53.4121	12060.6	0.352391	2.92185e-05
Rempex199	50	50	1.2	0.39	100	100	6.25	6.25	2.5	49.2065	5246.34	0.0625284	1.19185e-05
Rempex2	6.25	6.25	2.5	2.5	50	50	6.25	6.25	2.5	38.6211	9197.47	0.138588	1.5068e-05
Rempex20	75	50	0.78	0.3	100	100	6.25	6.25	2.5	81.1478	17295.7	0.209275	1.20999e-05
Rempex200	100	50	4.5	2.5	200	100	12.5	12.5	5	68.4368	4814.91	0.161401	3.35211e-05
Rempex201	50	37	1.2	0.6	100	100	6.25	6.25	1.3	45.3679	13375	0.0323667	2.41994e-06
Rempex202	4.5	2.5	0.3	0.3	12.5	6.25	0.78	0.78	1.3	94.0758	45642.2	0.0559317	1.22544e-06
Rempex203	18	18	2.5	2.5	100	100	25	25	10	69.6035	98349.1	0.0877119	8.91842e-07
Rempex206	100	37	6.25	75	200	50	25	25	41	70.3321	17017.5	0.0285267	1.67632e-06
Rempex207	9.5	4.5	12.5	12.5	50	25	25	25	10	34.4219	1.05313e+09	0.409731	3.89061e-10
Rempex209	25	25	3.12	1.56	100	100	6.25	6.25	10	46.238	2.26963e+07	0.112831	4.97133e-09
Rempex21	100	100	12.5	9.5	200	200	100	100	10	23.9851	4827.7	0.0603312	1.24969e-05
Rempex210	25	25	6.25	3.12	100	100	12.5	12.5	10	20.9663	95002.2	0.0132403	1.39368e-07
Rempex211	4.5	4.5	1.2	0.78	50	50	6.25	6.25	2.5	44.2073	99834.2	0.184476	1.84782e-06
Rempex212	6.25	6.25	2.5	1.2	50	50	6.25	6.25	2.5	35.8444	4082.29	0.0292486	7.16475e-06
Rempex213	25	50	4.5	4.5	200	200	25	25	20	26.9855	13714.1	0.0208656	1.52147e-06
Rempex214	25	25	3.12	3.12	50	50	25	25	20	31.8748	52828.5	0.0486615	9.21123e-07
Rempex216	100	100	18	6.25	200	200	50	25	41	34.4631	11004.2	0.0159256	1.44723e-06
Rempex217	18	18	4.5	4.5	50	50	12.5	12.5	10	18.3342	5.3896e+07	14.8456	2.75449e-07
Rempex218	100	100	18	12.5	200	200	50	50	41	16.8083	27614	0.0180585	6.53964e-07
Rempex219	12.5	12.5	0.6	0.7	25	25	1.56	1.56	2.5	85.795	1232.49	0.0233778	1.8968e-05
Rempex22	6.25	4.5	1.2	0.6	12.5	12.5	1.56	1.56	2.5	109.016	6367.83	0.10868	1.7067e-05
Rempex221	100	100	3.12	3.12	200	200	25	25	20	14.1699	5015.33	0.0298299	5.94775e-06
Rempex222	1.2	1.2	0.78	0.39	3.12	3.12	3.12	3.12	1.3	34.3719	3229.95	0.0291327	9.01955e-06
Rempex226	100	100	4.5	4.5	200	200	25	25	10	23.9363	2949.39	0.0422613	1.43289e-05
Rempex227	50	50	18	12.5	100	100	50	50	40	11.635	2718.02	0.0294768	1.0845e-05
Rempex229	18	18	1.56	1.56	50	50	6.25	6.25	2.5	82.9549	3962.71	0.057032	1.43922e-05
Rempex23	25	25	1.56	0.6	100	50	3.12	3.12	0.3	61.4469	5560.9	0.108691	1.95456e-05
Rempex231	9.5	9.5	6.25	6.25	25	12.5	12.5	12.5	20	62.4639	1177.12	0.0251134	2.13347e-05
Rempex232	18	18	9.5	9.5	50	50	12.5	12.5	10	32.3617	103616	0.0011696	1.12879e-08
Rempex235	12.5	12.5	6.25	6.25	25	25	12.5	12.5	20	25.7075	1991.5	0.0261343	1.3123e-05
Rempex236	9.5	9.5	1.2	1.2	12.5	12.5	3.12	3.12	1.3	126.086	2704.47	0.0400806	1.48202e-05
Rempex238	6.25	6.25	1.2	1.2	25	25	6.25	6.25	5	154.701	3622.87	0.0165656	4.57251e-06
Rempex239	9.5	12.5	4.5	4.5	50	50	12.5	12.5	5	21.3371	1478.13	0.0439524	2.97352e-05
Rempex24	12.5	12.5	0.6	0.6	50	25	3.12	3.12	0.3	56.448	6355.34	0.0641868	1.00997e-05
Rempex240	37	37	18	12.5	100	100	50	50	20	26.2206	101844	0.00261035	2.56308e-08
Rempex241	37	37	0.39	0.39	100	50	3.12	3.12	1.3	66.9911	3550.6	0.0346189	9.75016e-06
Rempex243	25	25	1.2	1.2	50	50	6.25	6.25	2.5	104.67	3580.2	0.0369231	1.03131e-05
Rempex244	50	50	1.56	0.78	100	100	3.12	3.12	2.5	53.3722	4341.21	0.0310369	7.14938e-06
Rempex245	2.5	2.5	0.78	0.78	6.25	6.25	3.12	3.12	1.3	50.882	3354.38	0.643953	0.000191974
Rempex246	2.5	2.5	2.5	3.12	6.25	6.25	6.25	6.25	5	68.5821	8341.72	0.0757027	9.07519e-06
Rempex248	37	37	1.2	1.2	50	50	6.25	6.25	40	34.919	2008.15	0.0206274	1.02718e-05
Rempex249	37	18	9.5	9.5	100	50	12.5	12.5	20	47.283	3149.25	0.0176744	5.61224e-06
Rempex25	12.5	12.5	1.56	0.3	50	50	6.25	3.12	0.3	120.769	7585.07	0.169036	2.22854e-05
Rempex250	25	25	6.25	4.5	200	200	12.5	12.5	10	34.4374	30825.1	0.039151	1.2701e-06
Rempex252	100	100	3.12	3.12	200	200	12.5	12.5	10	31.4371	3241.42	0.0472709	1.45834e-05
Rempex254	2.5	2.5	1.56	1.56	25	25	3.12	3.12	2.5	55.6568	4551.55	0.0967603	2.12587e-05
Rempex255	18	18	1.56	1.2	50	25	6.25	3.12	5	67.8928	3526	0.0378502	1.07346e-05
Rempex256	9.5	9.5	0.39	0.39	25	25	1.56	1.56	0.6	54.4303	4425.33	0.140781	3.18125e-05
Rempex257	50	50	1.56	1.56	100	100	6.25	6.25	1.3	71.3905	3426.2	0.0169692	4.95279e-06
Rempex258	25	25	4.5	3.12	50	50	12.5	12.5		65.6665	3136.87	0.0328851	1.04834e-05
Rempex259	50	37	3.12	1.56	100	100	12.5	12.5	41	54.3345	4950.27	0.0300942	6.0793e-06
Rempex26	37	37	0.3	0.3	100	100	3.12	3.12	0.3	112.612	8678.58	0.0901835	1.03915e-05
Rempex260	37	37	6.25	9.5	100	100	25	50	40	38.9792	6491.89	0.0203337	3.13216e-06
Rempex261	50	37	3.12	3.12	100	100	25	25	2.5	92.7294	3630.58	0.0278214	7.66308e-06
Rempex263	50	50	3.12	3.12	100	100	12.5	12.5	1.3	53.1885	2921.9	0.0456566	1.56256e-05
Rempex264	1.56	1.56	1.56	1.56	3.12	3.12	3.12	3.12	1.3	58.1041	4384.05	0.0712893	1.62611e-05
Rempex267	3.12	3.12	1.56	1.56	50	50	3.12	3.12	0.6	117.787	3372.53	0.0211014	6.25683e-06
Rempex269	25	25	1.2	0.6	100	100	3.12	3.12	1.3	88.4624	4309.76	0.0431519	1.00126e-05
Rempex27	75	50	1.2	0.39	100	100	12.5	12.5	11	98.5455	12795.3	0.197188	1.5411e-05
Rempex270	18	18	0.78	0.6	100	50	3.12	1.56	5	139.448	5792.98	0.0263746	4.55285e-06
Rempex271	1.56	1.56	1.56	1.56	6.25	6.25	6.25	6.25	5	33.3388	2878.8	0.0290027	1.00746e-05
Rempex272	4.5	4.5	1.2	1.2	25	25	12.5	12.5	5	95.7681	3546.35	0.0274405	7.73767e-06
Rempex273	100	100	6.25	4.5	200	200	25	25	5	39.592	21627.7	0.0932155	4.31001e-06
Rempex274	12.5	12.5	0.39	0.6	25	25	3.12	3.12	2.5	45.9203	3274.16	0.02817	8.60374e-06
Rempex276	25	25	1.2	1.2	100	100	6.25	6.25	1.3	64.5352	1763.7	0.00894559	5.07207e-06
Rempex278	25	25	0.78	0.6	100	50	6.25	6.25	1.3	136.754	5567.21	0.167411	3.00708e-05
Rempex28	100	100	3.12	0.6	200	200	50	12.5	11	64.8379	8129.76	0.168226	2.06926e-05
Rempex281	3.12	3.12	1.56	1.56	6.25	6.25	6.25	6.25	1.3	82.3743	44041.6	0.343707	7.80413e-06
Rempex282	18	18	0.78	0.78	25	25	3.12	3.12	5	55.0866	2798.04	0.0388881	1.38984e-05
Rempex284	0.6	0.6	0.6	0.6	1.56	1.56	1.56	1.56	0.6	112.381	4066.61	0.0535801	1.31756e-05
Rempex285	3.12	3.12	1.56	1.56	6.25	6.25	3.12	3.12	5	108.818	2519.84	0.0396276	1.57262e-05
Rempex286	6.25	6.25	3.12	3.12	25	25	12.5	12.5	5	86.8278	31647.1	0.20253	6.39963e-06
Rempex287	25	25	1.2	1.2	50	50	3.12	6.25	1.3	59.6254	3361.19	0.0495995	1.47565e-05
Rempex29	25	18	0.195	0.195	50	25	1.56	1.56	11	187.035	15442.6	0.0770909	4.99208e-06
Rempex290	6.25	6.25	2.5	1.56	50	50	12.5	12.5	5	64.8087	3327.55	0.0473679	1.42351e-05
Rempex291	4.5	4.5	4.5	3.12	12.5	12.5	12.5	12.5	2.5	58.5846	3655.96	0.0692952	1.8954e-05
Rempex292	0.6	0.6	1.2	1.2	1.56	1.56	3.12	3.12	1.3	103.06	5419.9	0.0736481	1.35885e-05
Rempex293	1.56	1.56	1.56	1.56	3.12	3.12	3.12	3.12	1.3	35.1563	52331.6	0.177495	3.39174e-06
Rempex294	25	25	0.78	0.6	50	50	3.12	3.12	0.6	111.256	5530.24	0.0721644	1.30491e-05
Rempex3	50	50	4.5	1.2	200	200	25	25	2.5	48.0595	7065.92	0.188869	2.67295e-05
Rempex30	37	37	0.39	0.3	100	50	1.56	1.56	0.6	65.7193	9272.77	0.108334	1.1683e-05
Rempex304	50	50	3.12	2.5	100	100	12.5	12.5	2.5	128.736	2882.17	0.0295604	1.02563e-05
Rempex305	0.6	0.78	1.2	1.2	1.56	1.56	3.12	3.12	1.3	139.883	5101.72	0.0638479	1.2515e-05
Rempex308	25	25	2.5	1.56	50	50	6.25	6.25	2.5	127.349	30148.1	0.202052	6.70197e-06
Rempex309	75	75	2.5	1.56	100	100	12.5	12.5	5	192.04	9134.26	0.0513393	5.62052e-06
Rempex31	9.5	12.5	6.25	4.5	100	100	12.5	12.5	5	19.1476	15807	0.228725	1.44698e-05
Rempex311	6.25	12.5	4.5	4.5	25	25	25	25	5	67.961	3858.98	0.0583276	1.51148e-05
Rempex318	4.5	4.5	0.78	0.78	12.5	12.5	1.56	1.56	5	108.384	4334.45	0.0445107	1.02691e-05
Rempex32	25	25	0.78	0.39	100	50	3.12	3.12	0.2	86.0352	10343.7	0.0525505	5.08043e-06
Rempex33	50	37	2.5	0.6	100	100	6.25	6.25	0.3	112.365	3572.58	0.0810366	2.26829e-05
Rempex34	50	50	9.5	4.5	200	200	25	25	10	129.877	13706.5	0.114329	8.3412e-06
Rempex35	50	50	2.5	0.6	200	200	12.5	12.5	1.3	56.3888	6806.88	0.2291	3.36572e-05
Rempex36	75	75	3.12	1.2	100	100	12.5	12.5	2.5	72.2558	2426.07	0.378499	0.000156013
Rempex37	18	18	0.3	0.3	50	25	1.56	1.56	0	146.34	15147.3	0.113462	7.4906e-06
Rempex38	4.5	4.5	0.3	0.3	12.5	12.5	1.56	1.56	11	50.998	7288.34	0.0203076	2.78632e-06
Rempex39	9.5	9.5	0.39	0.39	25	12.5	1.56	1.56	1.3	114.791	5486.5	0.188448	3.43476e-05
Rempex4	6.25	6.25	0.78	0.78	50	25	3.12	6.25	0.6	66.1896	14854.4	0.240433	1.61859e-05
Rempex40	75	37	2.5	1.2	200	100	6.25	6.25	10	46.0327	4717.23	0.0581771	1.23329e-05
Rempex41	6.25	6.25	1.2	0.78	25	25	3.12	3.12	5	68.1699	2886.98	0.118498	4.10456e-05
Rempex42	25	25	1.2	0.78	50	50	3.12	3.12	2.5	38.0926	5760.68	0.126199	2.19069e-05
Rempex43	12.5	12.5	1.2	0.6	50	50	3.12	3.12	10	73.6803	3363.9	0.121651	3.61636e-05
Rempex44	50	50	2.5	2.5	100	100	6.25	6.25	2.5	12.0098	101030	0.00123924	1.22661e-08
Rempex46	100	100	100	9.5	200	200	200	25	11	9.86091	3636.87	0.0443367	1.21909e-05
Rempex47	75	75	1.56	1.2	100	100	6.25	6.25	1.3	34.0907	3681.81	0.0417834	1.13486e-05
Rempex48	25	6.25	0.6	0.39	50	12.5	1.56	1.56	2.5	139.325	2243.9	0.0627513	2.79653e-05
Rempex49	2.5	2.5	1.2	0.78	3.12	3.12	3.12	3.12	2.5	30.7601	9376.86	0.0755409	8.0561e-06
Rempex5	25	25	0.6	0.39	50	50	3.12	3.12	0.2	66.6607	4977.84	0.0844192	1.6959e-05
Rempex50	75	37	0.39	0.3	100	100	3.12	3.12	2.5	28.9828	8290.24	0.176442	2.12831e-05
Rempex51	4.5	4.5	0.6	0.39	12.5	12.5	1.56	1.56	1.3	43.8924	4866.78	0.078508	1.61314e-05
Rempex52	25	50	3.12	1.2	200	200	12.5	12.5	5	22.2526	3929.23	0.153412	3.90439e-05
Rempex53	12.5	12.5	0.78	0.39	50	25	1.56	1.56	0.6	60.4508	3952.83	0.10421	2.63633e-05
Rempex54	25	25	1.2	0.6	200	100	6.25	6.25	1.3	34.7705	4700.96	0.0925622	1.96901e-05
Rempex55	50	100	4.5	3.12	200	200	25	50	10	15.0223	8637.74	0.176092	2.03864e-05
Rempex56	25	25	1.56	0.78	200	200	12.5	12.5	2.5	27.7931	5482.16	0.180484	3.29221e-05
Rempex57	25	18	1.56	1.2	50	50	3.12	3.12	5	37.7747	4508.61	0.141851	3.14622e-05
Rempex58	100	50	3.12	0.19	200	100	25	1.56	11	91.0673	6918.69	0.107025	1.5469e-05
Rempex59	1.2	0.6	0.6	0.6	1.56	1.56	0.78	0.78	2.5	49.9934	2501.98	0.0531397	2.1239e-05
Rempex6	100	50	1.56	1.2	200	100	6.25	12.5	1.3	52.175	9452.14	0.227372	2.40551e-05
Rempex60	12.5	9.5	0.6	0.39	25	12.5	1.56	1.56	0.6	47.4192	6087.86	0.186529	3.06396e-05
Rempex61	1.2	1.2	0.78	0.39	1.56	1.56	1.56	1.56	2.5	134.019	4392.15	0.0788092	1.79432e-05
Rempex62	50	100	4.5	4.5	200	200	25	25	5	18.9052	3925.02	0.0362597	9.2381e-06
Rempex63	50	50	3.12	2.5	200	200	12.5	12.5	5	20.5948	1420.12	0.0207846	1.46358e-05
Rempex64	25	25	2.5	1.56	100	50	6.25	6.25	1.3	216.155	10288.5	0.0753929	7.32791e-06
Rempex65	18	18	1.56	1.56	50	25	3.12	3.12	10	54.0981	5430.08	0.217539	4.00618e-05
Rempex66	6.25	6.25	0.78	0.6	25	25	3.12	1.56	0.6	55.2349	5056.04	0.148059	2.92835e-05
Rempex67	1.56	1.56	1.56	0.78	3.12	3.12	3.12	1.56	5	41.1282	5432.31	0.02568	4.72727e-06
Rempex68	9.5	4.5	0.39	0.3	25	12.5	0.78	0.78	1.3	55.0719	5503.94	0.115372	2.09618e-05
Rempex7	100	100	25	6.25	200	200	200	100	10	27.377	103476	0.00169575	1.63878e-08
Rempex70	37	37	18	9.5	50	50	25	25	10	30.4934	22054.5	0.348419	1.5798e-05
Rempex71	37	37	0.3	0.19	100	50	0.78	0.78	2.5	24.4362	8313.67	0.0860779	1.03538e-05
Rempex72	9.5	9.5	0.19	0.19	25	12.5	0.78	0.39	1.3	61.7073	3132.54	0.0598319	1.91001e-05
Rempex73	12.5	12.5	1.2	0.78	50	25	1.56	1.56	1.3	50.2212	3434.16	0.0938737	2.73353e-05
Rempex74	6.25	6.25	1.2	0.78	25	12.5	3.12	1.56	1.3	57.3512	3277.37	0.0772447	2.35691e-05
Rempex75	6.25	6.25	1.56	0.78	50	25	3.12	1.56	2.5	36.9108	8110.5	0.0968693	1.19437e-05
Rempex76	0.19	0.3	0.3	0.39	0.78	0.78	1.56	1.56	0.6	52.0781	6187.84	0.138311	2.23521e-05
Rempex77	3.12	3.12	0.78	0.39	12.5	6.25	1.56	1.56	0.6	61.1966	9204.16	0.114332	1.24218e-05
Rempex78	0.3	0.39	0.3	0.3	0.78	0.78	0.39	0.39	10	49.3245	6505.67	0.168147	2.58463e-05
Rempex79	18	18	0.6	0.3	50	25	1.56	1.56	1.3	41.159	6114.52	0.20282	3.31702e-05
Rempex8	50	37	0.195	2.5	100	50	3.12	6.25	0.2	73.897	5907.57	0.131699	2.22933e-05
Rempex81	100	100	6.25	1.2	200	200	50	12.5	10	27.3722	5439.01	0.0688783	1.26638e-05
Rempex82	3.12	2.5	0.6	0.3	12.5	12.5	1.56	0.78	2.5	40.3537	7383.3	0.138123	1.87074e-05
Rempex83	9.5	18	9.5	4.5	25	25	12.5	12.5	5	43.3607	5466.17	0.0326374	5.97079e-06
Rempex84	50	50	2	1.2	100	100	6.25	6.25	2.5	31.192	10681.6	0.159595	1.49412e-05
Rempex85	100	100	3	2.2	200	200	12.5	12.5	5	16.8573	3278.27	0.12354	3.76845e-05
Rempex86	37	37	4.5	3.12	50	50	12.5	12.5	5	46.5457	15952.2	0.245576	1.53945e-05
Rempex87	9.5	9.5	4.5	1.56	50	50	6.25	6.25	2.5	33.312	101855	0.00130685	1.28305e-08
Rempex88	100	100	100	37	200	200	200	100	81	14.5826	9823.93	0.0626239	6.37463e-06
Rempex89	18	18	1.2	1.2	50	50	3.12	3.12	0.6	82.8709	3286.61	0.00776687	2.36318e-06
Rempex9	100	75	1.56	0.6	200	200	6.25	6.25	0.3	49.5239	6005.81	0.10677	1.77777e-05
Rempex90	0.6	0.78	1.5	1.2	3.12	3.12	3.12	3.12	0.6	46.0159	2695.17	0.0999271	3.70764e-05
Rempex91	1.2	1.2	2.5	2.5	3.12	3.12	6.25	6.25	1.3	39.6434	5042.35	0.18924	3.75302e-05
Rempex92	0.6	0.6	0.6	0.6	1.56	1.56	1.56	1.56	1.3	61.7105	7086.25	0.197014	2.78023e-05
Rempex93	1.56	1.56	0.78	0.78	50	50	1.56	1.56	0.6	47.1529	8928.57	0.212173	2.37634e-05
Rempex94	0.5	0.6	1	1.1	1.56	1.56	3.12	3.12	0.6	32.1397	8290.09	0.20288	2.44727e-05
Rempex96	0.39	0.39	0.78	0.78	0.78	0.78	1.56	1.56	1.3	61.6887	5420.44	0.176879	3.26319e-05
Rempex97	37	37	2	2	100	100	6.25	6.25	5	38.1367	6836.78	0.0694962	1.0165e-05
Rempex98	37	50	2.5	2.5	100	100	25	25	1.3	48.8831	8759.53	0.24811	2.83246e-05
Rempex99	2.5	3.12	3.12	3.12	12.5	12.5	12.5	12.5	1.3	38.9985	4686.76	0.121323	2.58863e-05

## Sheet: Structures
Molecule Name	Structure	Synonyms
OU-0000310		Rempex1
OU-0000311		Rempex2
OU-0000312		Rempex3
OU-0000313		Rempex4
OU-0000314		Rempex5
OU-0000315		Rempex6
OU-0000316		Rempex7
OU-0000317		Rempex8
OU-0000318		Rempex9
OU-0000319		Rempex10
OU-0000320		Rempex11
OU-0000321		Rempex12
OU-0000322		Rempex13
OU-0000323		Rempex14
OU-0000324		Rempex15
OU-0000325		Rempex16
OU-0000326		Rempex17
OU-0000327		Rempex18
OU-0000328		Rempex19
OU-0000329		Rempex20
OU-0000330		Rempex21
OU-0000331		Rempex22
OU-0000332		Rempex23
OU-0000333		Rempex24
OU-0000334		Rempex25
OU-0000335		Rempex26
OU-0000336		Rempex27
OU-0000337		Rempex28
OU-0000338		Rempex29
OU-0000339		Rempex30
OU-0000340		Rempex31
OU-0000341		Rempex32
OU-0000342		Rempex33
OU-0000343		Rempex34
OU-0000344		Rempex35
OU-0000345		Rempex36
OU-0000346		Rempex37
OU-0000347		Rempex38
OU-0000348		Rempex39
OU-0000349		Rempex40
OU-0000350		Rempex41
OU-0000351		Rempex42
OU-0000352		Rempex43
OU-0000353		Rempex44
OU-0000354		Rempex46
OU-0000355		Rempex47
OU-0000356		Rempex48
OU-0000357		Rempex49
OU-0000358		Rempex50, Rempex52
OU-0000359		Rempex51, Rempex64
OU-0000360		Rempex53, Rempex54
OU-0000361		Rempex55
OU-0000362		Rempex56
OU-0000363		Rempex57
OU-0000364		Rempex58
OU-0000365		Rempex59
OU-0000366		Rempex60
OU-0000367		Rempex61
OU-0000368		Rempex62
OU-0000369		Rempex63
OU-0000370		Rempex65
OU-0000371		Rempex66
OU-0000372		Rempex67
OU-0000373		Rempex68
OU-0000374		Rempex70
OU-0000375		Rempex71, Rempex72
OU-0000376		Rempex73
OU-0000377		Rempex74
OU-0000378		Rempex75
OU-0000379		Rempex76
OU-0000380		Rempex77
OU-0000381		Rempex78
OU-0000382		Rempex79
OU-0000383		Rempex81
OU-0000384		Rempex82
OU-0000385		Rempex83
OU-0000386		Rempex84
OU-0000387		Rempex85
OU-0000388		Rempex86
OU-0000389		Rempex87
OU-0000390		Rempex88
OU-0000391		Rempex89
OU-0000392		Rempex90
OU-0000393		Rempex91
OU-0000394		Rempex92
OU-0000395		Rempex93
OU-0000396		Rempex94
OU-0000397		Rempex96
OU-0000398		Rempex97
OU-0000399		Rempex98
OU-0000400		Rempex99
OU-0000401		Rempex100
OU-0000402		Rempex101
OU-0000403		Rempex102
OU-0000404		Rempex103
OU-0000405		Rempex104
OU-0000406		Rempex105
OU-0000407		Rempex106
OU-0000408		Rempex108
OU-0000409		Rempex109
OU-0000410		Rempex110
OU-0000411		Rempex111
OU-0000412		Rempex112
OU-0000413		Rempex113
OU-0000414		Rempex114
OU-0000415		Rempex115
OU-0000416		Rempex116
OU-0000417		Rempex117
OU-0000418		Rempex118
OU-0000419		Rempex119
OU-0000420		Rempex120
OU-0000421		Rempex122
OU-0000422		Rempex123
OU-0000423		Rempex124
OU-0000424		Rempex125
OU-0000425		Rempex126
OU-0000426		Rempex127
OU-0000427		Rempex128
OU-0000428		Rempex129
OU-0000429		Rempex130
OU-0000430		Rempex131
OU-0000431		Rempex132
OU-0000432		Rempex133
OU-0000433		Rempex134
OU-0000434		Rempex135
OU-0000435		Rempex136
OU-0000436		Rempex138
OU-0000437		Rempex139
OU-0000438		Rempex140
OU-0000439		Rempex141
OU-0000440		Rempex142
OU-0000441		Rempex143
OU-0000442		Rempex144
OU-0000443		Rempex145
OU-0000444		Rempex146
OU-0000445		Rempex147
OU-0000446		Rempex148
OU-0000447		Rempex149
OU-0000448		Rempex150
OU-0000449		Rempex151
OU-0000450		Rempex152
OU-0000451		Rempex154
OU-0000452		Rempex155
OU-0000453		Rempex156
OU-0000454		Rempex157
OU-0000455		Rempex158
OU-0000456		Rempex159
OU-0000457		Rempex160
OU-0000458		Rempex161
OU-0000459		Rempex162
OU-0000460		Rempex163
OU-0000461		Rempex164
OU-0000462		Rempex166
OU-0000463		Rempex167
OU-0000464		Rempex168
OU-0000465		Rempex169
OU-0000466		Rempex170
OU-0000467		Rempex172
OU-0000468		Rempex173
OU-0000469		Rempex174
OU-0000470		Rempex175
OU-0000471		Rempex176
OU-0000472		Rempex177
OU-0000473		Rempex179
OU-0000474		Rempex180
OU-0000475		Rempex181
OU-0000476		Rempex182
OU-0000477		Rempex183
OU-0000478		Rempex185
OU-0000479		Rempex186
OU-0000480		Rempex187
OU-0000481		Rempex188
OU-0000482		Rempex189
OU-0000483		Rempex190
OU-0000484		Rempex191
OU-0000485		Rempex193
OU-0000486		Rempex194
OU-0000487		Rempex195
OU-0000488		Rempex197
OU-0000489		Rempex198
OU-0000490		Rempex199
OU-0000491		Rempex200
OU-0000492		Rempex201
OU-0000493		Rempex202
OU-0000494		Rempex203
OU-0000495		Rempex206
OU-0000496		Rempex207
OU-0000497		Rempex209
OU-0000498		Rempex210
OU-0000499		Rempex211
OU-0000500		Rempex212
OU-0000501		Rempex213
OU-0000502		Rempex214
OU-0000503		Rempex216
OU-0000504		Rempex217
OU-0000505		Rempex218
OU-0000506		Rempex219
OU-0000507		Rempex221
OU-0000508		Rempex222
OU-0000509		Rempex226
OU-0000510		Rempex227
OU-0000511		Rempex229
OU-0000512		Rempex231
OU-0000513		Rempex232
OU-0000514		Rempex235
OU-0000515		Rempex236
OU-0000516		Rempex238
OU-0000517		Rempex239
OU-0000518		Rempex240
OU-0000519		Rempex241
OU-0000520		Rempex243
OU-0000521		Rempex244
OU-0000522		Rempex245
OU-0000523		Rempex246
OU-0000524		Rempex248
OU-0000525		Rempex249
OU-0000526		Rempex250
OU-0000527		Rempex252
OU-0000528		Rempex254
OU-0000529		Rempex255
OU-0000530		Rempex256
OU-0000531		Rempex257
OU-0000532		Rempex259
OU-0000533		Rempex260
OU-0000534		Rempex261
OU-0000535		Rempex263
OU-0000536		Rempex264
OU-0000537		Rempex267
OU-0000538		Rempex269
OU-0000539		Rempex270
OU-0000540		Rempex271
OU-0000541		Rempex272
OU-0000542		Rempex273
OU-0000543		Rempex274
OU-0000544		Rempex276
OU-0000545		Rempex278
OU-0000548		Rempex281
OU-0000549		Rempex282
OU-0000550		Rempex284
OU-0000551		Rempex285
OU-0000552		Rempex286
OU-0000553		Rempex287
OU-0000554		Rempex290
OU-0000555		Rempex291
OU-0000556		Rempex292
OU-0000557		Rempex293
OU-0000558		Rempex294
OU-0000566		Rempex304
OU-0000567		Rempex305
OU-0000570		Rempex308
OU-0000571		Rempex309
OU-0000573		Rempex311
OU-0000579		Rempex318
