# Supplementary material for: Predictive Rules of Efflux Inhibition and Avoidance in Pseudomonas aeruginosa
Source: mBio. 2021 Jan 19;12(1):e02785-20. doi: 10.1128/mBio.02785-20 (PMC7845643; doi:10.1128/mBio.02785-20)
Supplement: TABLE S3 [file mBio.02785-20-st003.xls]

## Sheet: Sheet1
Physico-chemical properties					MexB docking descriptors					Permeation descriptors					All properties					MD (p-chem plus docking) descriptors
	Descriptor Name	Cluster Index	Description			Descriptor Name	Cluster Index	Description			Descriptor Name	Cluster Index	Description			Descriptor Name	Cluster Index	Description			Descriptor Name	Cluster Index	Description
0	QM descriptors: Total_DFT_energy (Hartree)	0	single		0	Docking descriptors: Aff_DPB_20% (kcal/mol)	0	Free energy		0	Permeation Descriptors: Δxy-IL-HEAD (cm2/s)	0	single		21	Permeation Descriptors: HB-WATER-IL-HEAD	19	hbonding with water		0	QM descriptors: Total_DFT_energy (Hartree)	0	single
1	MD descriptors: ERR_RMSF (A)	1	single		1	Docking descriptors: Aff_APA_20% (kcal/mol)	0			1	Permeation Descriptors: HB-CORE-1	1	single		22	Permeation Descriptors: HB-WATER-LIPID-A	19			3	MD descriptors: ERR_RMSF (A)	2	single
2	QM descriptors: Anisotropic_pol (a.u.)	2	single		2	Docking descriptors: Aff_DPB_30% (kcal/mol)	0			2	Permeation Descriptors: Δxy-IL-GLY (cm2/s)	2	single		23	Permeation Descriptors: HB-WATER-TAILS	19			4	Docking descriptors: ALA667_A	3	single
3	MD descriptors: Asphericity	3	shape deviation		3	Docking descriptors: Aff_DPB_40% (kcal/mol)	0			3	Permeation Descriptors: Δxy-LIPID-A (cm2/s)	3	single		24	Permeation Descriptors: HB-WATER-IL-GLY	19			5	MD descriptors: ERR_ACY	4	single
4	MD descriptors: Kappa2	3			4	Docking descriptors: Aff_APA_30% (kcal/mol)	0			4	Permeation Descriptors: Δxy-TAILS (cm2/s)	4	single		1	Permeation Descriptors: HB-MEM-INTER	1	single		6	MD descriptors: Acylindricity	5	single
5	MD descriptors: ERR_ACY	4	single		5	Docking descriptors: Aff_DPB (kcal/mol)	0			5	Permeation Descriptors: Δxy-SOL (cm2/s)	5	single		3	Docking descriptors: THR130_B	3	single		7	Docking descriptors: SER276_B	6	single
6	MD descriptors: ERR_K2	5	errors of shape deviation		6	Docking descriptors: Aff_APA (kcal/mol)	0			6	Permeation Descriptors: Δxy-CORE-1 (cm2/s)	6	single		4	Docking descriptors: LEU674_A	4	single		8	Docking descriptors: THR130_B	7	single
7	MD descriptors: ERR_ASP	5			7	Docking descriptors: Aff_APA_40% (kcal/mol)	0			7	Permeation Descriptors: Δxy-CORE-2 (cm2/s)	7	single		5	Permeation Descriptors: Δxy-SOL (cm2/s)	5	single		9	Docking descriptors: LEU674_A	8	single
8	QM descriptors: Rotational_constant_a (GHz)	6	single		8	Docking descriptors: PRO668_A	1	single		8	Permeation Descriptors: Δs-CORE-1 (J/mol K) (J/mol K)	8	entropy		6	QM descriptors: Total_DFT_energy (Hartree)	6	single		10	MD descriptors: ERR_MPA (A^2)	9	single
9	MD descriptors: ERR_MPA (A^2)	7	single		9	Docking descriptors: LEU674_A	2	single		9	Permeation Descriptors: Δs-LIPID-A (J/mol K) (J/mol K)	8			7	Permeation Descriptors: Δxy-TAILS (cm2/s)	7	single		1	QSAR descriptors: logP	1	partition
10	MD descriptors: Acylindricity	8	single		10	Docking descriptors: ALA667_A	3	single		10	Permeation Descriptors: Δs-TAILS (J/mol K) (J/mol K)	8			8	MD descriptors: ERR_RMSF (A)	8	single		2	QSAR descriptors: logD	1
11	QSAR descriptors: Resonantcount	9	single		11	Docking descriptors: THR130_B	4	single		11	Permeation Descriptors: Δs-IL-GLY (J/mol K) (J/mol K)	8			9	Permeation Descriptors: Δxy-IL-HEAD (cm2/s)	9	single		21	QSAR descriptors: Resonantcount	13	single
12	QM descriptors: HL_gap (Hartree)	10	electrostatics		12	Docking descriptors: SER276_B	5	single		12	Permeation Descriptors: Δs-CORE-2 (J/mol K) (J/mol K)	8			10	MD descriptors: ERR_ACY	10	single		18	Docking descriptors: PRO668_A	11	single
13	QM descriptors: Total_dipole_moment (Db)	10			13	Docking descriptors: ERR_A30 (kcal/mol)	6	Errors in A free energy		13	Permeation Descriptors: Δs-IL-HEAD (J/mol K) (J/mol K)	8			11	Permeation Descriptors: Δxy-LIPID-A (cm2/s)	11	single		22	QSAR descriptors: Topological_surface (A^2)	14	polar/hbond MD
14	QSAR descriptors: logD	11	partition		14	Docking descriptors: ERR_A20 (kcal/mol)	6			14	Permeation Descriptors: Δs-SOL (J/mol K) (J/mol K)	8			12	Permeation Descriptors: HB-CORE-1	12	single		23	QSAR descriptors: xlogP3	14
15	QSAR descriptors: logP	11			15	Docking descriptors: ERR_A40 (kcal/mol)	6			15	Permeation Descriptors: HB-MEM-INTER	9	Hbonding 1		13	Permeation Descriptors: Δxy-IL-GLY (cm2/s)	13	single		24	QSAR descriptors: Acceptors	14
16	QSAR descriptors: ASAplus (A^2)	12	surface area calculations		16	Docking descriptors: PHE136_B	7	Subset of docking B		16	Permeation Descriptors: HB-WATER-TAILS	9			14	Docking descriptors: SER276_B	14	single		25	QSAR descriptors: Donors	14
17	QSAR descriptors: ASA_H (A^2)	12			17	Docking descriptors: LYS134_B	7			17	Permeation Descriptors: HB-WATER-LIPID-A	9			15	MD descriptors: ERR_MPA (A^2)	15	single		26	QSAR descriptors: FSP3	15	aromatics
18	QSAR descriptors: ASA (A^2)	12			18	Docking descriptors: THR89_B	7			18	Permeation Descriptors: HB-WATER-IL-GLY	9			16	Permeation Descriptors: Δxy-CORE-1 (cm2/s)	16	single		27	QSAR descriptors: Aromatic_bonds	15
19	QM descriptors: LUMO (Hartree)	13	Electrostatics 2		19	Docking descriptors: PHE617_B	7			19	Permeation Descriptors: HB-WATER-IL-HEAD	9			0	Permeation Descriptors: Δxy-CORE-2 (cm2/s)	0	single		28	QSAR descriptors: Aromatic_rings	15
20	QM descriptors: HOMO (Hartree)	13			20	Docking descriptors: GLU825_A	8	Docking A residues + poses		20	Permeation Descriptors: HB-WATER	10	Hbonding 2		2	Permeation Descriptors: HB-WATER-CORE-2	2	single		29	QSAR descriptors: Aromatic_atoms	15
21	QSAR descriptors: Total_charge (e)	13			21	Docking descriptors: ASN718_A	8			21	Permeation Descriptors: HB-IL-GLY	10			53	Permeation Descriptors: HB-WATER	24	Polar / hbonding		30	Docking descriptors: ERR_A40 (kcal/mol)	16	errors in free energy A
22	QSAR descriptors: Asymmetric_atoms	14	atom types		22	Docking descriptors: ARG716_A	8			22	Permeation Descriptors: HB-WATER-CORE-2	10			54	Permeation Descriptors: HB-WATER-CORE-1	24			31	Docking descriptors: ERR_A30 (kcal/mol)	16
23	QSAR descriptors: Aliphatic_rings	14			23	Docking descriptors: ASP681_A	8			23	Permeation Descriptors: HB-CORE-2	10			55	Permeation Descriptors: HB-CORE-2	24			32	Docking descriptors: ERR_A20 (kcal/mol)	16
24	MD descriptors: ERR_WA1	15	?		24	Docking descriptors: ASN676_A	8			24	Permeation Descriptors: HB-IL-HEAD	10			56	Permeation Descriptors: HB-IL-HEAD	24			33	MD descriptors: ERR_K2	17	shape
25	MD descriptors: ERR_WA2	15	Hydration, flexibility		25	Docking descriptors: #poses_APA_20%	8			25	Permeation Descriptors: HB-WATER-CORE-1	10			57	Permeation Descriptors: HB-IL-GLY	24			35	MD descriptors: ERR_ASP	17
26	MD descriptors: RMSF (A)	15			26	Docking descriptors: PHE664_A	8			26	Permeation Descriptors: Δh-SOL (kJ/mol) (kJ/mol)	11	mostly enthalpy		49	QSAR descriptors: xlogP3	24			34	MD descriptors: Kappa2	17
27	QSAR descriptors: Heterorings	16	rings/topology		27	Docking descriptors: #poses_APA_30%	8			27	Permeation Descriptors: Δh-CORE-1 (kJ/mol) (kJ/mol)	11			50	QSAR descriptors: Acceptors	24			36	MD descriptors: Asphericity	17
28	QSAR descriptors: Rings	16			28	Docking descriptors: #poses_APA_40%	8			28	Permeation Descriptors: Δh-IL-GLY (kJ/mol)	11			51	QSAR descriptors: Topological_surface (A^2)	24			37	Docking descriptors: PHE628_B	18	docking residues B
29	QSAR descriptors: Cyclomatic_number	16			29	Docking descriptors: SER79_A	8			29	Permeation Descriptors: HB-LIPID-A	11			52	QSAR descriptors: Donors	24			38	Docking descriptors: VAL612_B	18
30	QSAR descriptors: Balabanindex	16			30	Docking descriptors: PHE666_A	8			30	Permeation Descriptors: Δh-TAILS (kJ/mol) (kJ/mol)	11			19	Permeation Descriptors: HB-LIPID-A	18	hbonding in relatively nearby regions		39	Docking descriptors: VAL139_B	18
31	QSAR descriptors: ASAplus/ASA	17	surface area calculations 2		31	Docking descriptors: LYS134_A	8			31	Permeation Descriptors: Δh-CORE-2 (kJ/mol) (kJ/mol)	11			20	Permeation Descriptors: HB-TAILS	18			40	Docking descriptors: PHE610_B	18
32	QSAR descriptors: ASAminus/ASA	17			32	Docking descriptors: ASN135_A	8			32	Permeation Descriptors: HB-TAILS	11			25	Docking descriptors: ERR_A30 (kcal/mol)	20	errors in A free energy		41	Docking descriptors: PHE573_B	18
33	QSAR descriptors: ASA_P (A^2)	17			33	Docking descriptors: LYS292_A	8			33	Permeation Descriptors: Δh-IL-HEAD	11			26	Docking descriptors: ERR_A20 (kcal/mol)	20			42	Docking descriptors: TYR327_B	18
34	QSAR descriptors: ASA_P/ASA	17			34	Docking descriptors: PHE573_A	8			34	Permeation Descriptors: Δh-LIPID-A (kJ/mol) (kJ/mol)	11			27	Docking descriptors: ERR_A40 (kcal/mol)	20			43	Docking descriptors: ILE277_B	18
35	QSAR descriptors: Pienergy	17			35	Docking descriptors: THR91_A	8								28	QM descriptors: Total_dipole_moment (Db)	21	Enthalphy & electrostatics		44	QSAR descriptors: Balabanindex	19	mostly rings
36	QSAR descriptors: ASA_H/ASA	17			36	Docking descriptors: MET662_A	8								30	QSAR descriptors: Total_charge (e)	21			45	QSAR descriptors: Rings	19
37	QSAR descriptors: ASAminus (A^2)	17			37	Docking descriptors: GLN575_A	8								31	QM descriptors: HL_gap (Hartree)	21			46	QSAR descriptors: Heterorings	19
38	QSAR descriptors: Topological_surface (A^2)	18	Polar / electrostatics related		38	Docking descriptors: GLN577_A	8								32	QM descriptors: LUMO (Hartree)	21			48	QSAR descriptors: Cyclomatic_number	19
39	QSAR descriptors: Donors	18			39	Docking descriptors: PHE617_A	8								34	QM descriptors: HOMO (Hartree)	21			47	QM descriptors: Anisotropic_pol (a.u.)	19
40	QSAR descriptors: Acceptors	18			40	Docking descriptors: ERR_B30 (kcal/mol)	9	Errors in Free energy B + APA							29	Permeation Descriptors: Δh-SOL (kJ/mol) (kJ/mol)	21			50	QM descriptors: HL_gap (Hartree)	20	Electrostatics 1
41	QSAR descriptors: xlogP3	18			41	Docking descriptors: ERR_B20 (kcal/mol)	9								35	Permeation Descriptors: Δh-IL-HEAD	21			51	QM descriptors: Total_dipole_moment (Db)	20
42	QSAR descriptors: FSP3	19	aromatics		42	Docking descriptors: ERR_B40 (kcal/mol)	9								36	Permeation Descriptors: Δh-CORE-1 (kJ/mol) (kJ/mol)	21			49	QSAR descriptors: Total_charge (e)	20
43	QSAR descriptors: Aromatic_rings	19			43	Docking descriptors: ERR_DPB (kcal/mol)	9								37	Permeation Descriptors: Δh-LIPID-A (kJ/mol) (kJ/mol)	21			52	QM descriptors: HOMO (Hartree)	20
44	QSAR descriptors: Aromatic_bonds	19			44	Docking descriptors: ERR_APA (kcal/mol)	9								38	Permeation Descriptors: Δh-TAILS (kJ/mol) (kJ/mol)	21			53	QM descriptors: LUMO (Hartree)	20
45	QSAR descriptors: Aromatic_atoms	19			45	Docking descriptors: VAL612_B	10	Subset of docking B							39	Permeation Descriptors: Δh-CORE-2 (kJ/mol) (kJ/mol)	21			68	QSAR descriptors: ASAminus (A^2)	21	docking free energy + surface calculations
46	QSAR descriptors: Hyperwienerindex	20	generally related to size - # atoms, # bonds		46	Docking descriptors: PHE610_B	10								40	Permeation Descriptors: Δh-IL-GLY (kJ/mol)	21			55	QSAR descriptors: ASAminus/ASA	21
47	QSAR descriptors: Molecular_weight (g/mol)	20			47	Docking descriptors: PHE573_B	10								33	QSAR descriptors: logD	21			56	QSAR descriptors: ASA_H/ASA	21
48	QSAR descriptors: Volume (A^3)	20			48	Docking descriptors: TYR327_B	10								41	QSAR descriptors: logP	21			57	QSAR descriptors: ASA_P/ASA	21
49	QSAR descriptors: Atom_Count	20			49	Docking descriptors: ILE277_B	10								42	Docking descriptors: PRO668_A	22	A res 1		58	QSAR descriptors: Pienergy	21
50	QSAR descriptors: Bonds	20			50	Docking descriptors: PHE628_B	10								43	Docking descriptors: ALA667_A	22			66	QSAR descriptors: ASAplus/ASA	21
51	QSAR descriptors: Wienerindex	20			51	Docking descriptors: VAL139_B	10								44	MD descriptors: Asphericity	23	shape		67	QSAR descriptors: ASA_P (A^2)	21
52	QSAR descriptors: Surface (A^2)	20			52	Docking descriptors: PHE178_B	11	Subset of docking B							45	MD descriptors: ERR_ASP	23			61	Docking descriptors: Aff_DPB_30% (kcal/mol)	21
53	QSAR descriptors: Randicindex	20			53	Docking descriptors: GLY179_B	11								46	MD descriptors: ERR_K2	23			62	Docking descriptors: Aff_DPB_20% (kcal/mol)	21
54	QSAR descriptors: Plattindex	20			54	Docking descriptors: SER180_B	11								47	MD descriptors: Kappa2	23			63	Docking descriptors: Aff_APA_30% (kcal/mol)	21
55	QSAR descriptors: Szegedindex	20			55	Docking descriptors: GLN273_B	11								48	MD descriptors: Acylindricity	23			64	Docking descriptors: Aff_APA_40% (kcal/mol)	21
56	MD descriptors: Water_1st_hydration_shell	20			56	Docking descriptors: ASP274_B	11								58	QSAR descriptors: Heterorings	25	rings		65	Docking descriptors: Aff_APA (kcal/mol)	21
57	QSAR descriptors: Aliphatic_bonds	20			57	Docking descriptors: GLN176_B	11								59	QM descriptors: Anisotropic_pol (a.u.)	25			59	Docking descriptors: Aff_DPB (kcal/mol)	21
58	QM descriptors: E_thermal (kcal/mol)	20			58	Docking descriptors: ARG128_B	11								61	QSAR descriptors: Rings	25			60	Docking descriptors: Aff_DPB_40% (kcal/mol)	21
59	QSAR descriptors: Chainbonds	20			59	Docking descriptors: #poses_DPB_20%	11								63	QSAR descriptors: Cyclomatic_number	25			54	Docking descriptors: Aff_APA_20% (kcal/mol)	21
60	QM descriptors: Rotational_constant_c (GHz)	20			60	Docking descriptors: GLN46_B	11								66	QSAR descriptors: Balabanindex	25			69	Docking descriptors: PHE615_B	22	docking residues B + poses
61	QSAR descriptors: Hararyindex	20			61	Docking descriptors: ARG620_B	11								60	QSAR descriptors: Aromatic_atoms	25			84	Docking descriptors: ARG128_B	22
62	MD descriptors: Water_2nd_hydration_shell	20			62	Docking descriptors: PHE615_B	11								64	QSAR descriptors: Aromatic_rings	25			71	Docking descriptors: ARG620_B	22
63	QM descriptors: S (cal/mol-Kelvin)	20			63	Docking descriptors: #poses_DPB_40%	11								65	QSAR descriptors: FSP3	25			72	Docking descriptors: ASP274_B	22
64	MD descriptors: MPA (A^2)	20			64	Docking descriptors: #poses_DPB_30%	11								67	QSAR descriptors: Aromatic_bonds	25			73	Docking descriptors: GLN273_B	22
65	QSAR descriptors: Refractivity	20			65	Docking descriptors: VAL177_B	11								62	QSAR descriptors: Resonantcount	25			74	Docking descriptors: SER180_B	22
66	QM descriptors: Rotational_constant_b (GHz)	20													17	QSAR descriptors: Aliphatic_rings	17	atom types		75	Docking descriptors: GLY179_B	22
67	QSAR descriptors: Heavy_atoms	20													18	QSAR descriptors: Asymmetric_atoms	17			76	Docking descriptors: PHE178_B	22
68	QSAR descriptors: Aliphatic_atoms	20													83	Docking descriptors: THR89_B	27	docking with B		83	Docking descriptors: #poses_DPB_30%	22
69	QM descriptors: CV (cal/mol-Kelvin)	20													84	Docking descriptors: GLN46_B	27			78	Docking descriptors: GLN176_B	22
70	QSAR descriptors: Rotatable_bonds	20													85	Docking descriptors: ARG128_B	27			79	Docking descriptors: #poses_DPB_20%	22
71	QSAR descriptors: Chainatoms	20													86	Docking descriptors: GLY179_B	27			80	Docking descriptors: VAL177_B	22
72	QM descriptors: Isotropic_pol (a.u.)	20													87	Docking descriptors: PHE136_B	27			81	Docking descriptors: #poses_DPB_40%	22
															88	Docking descriptors: GLN176_B	27			82	Docking descriptors: GLN46_B	22
															89	Docking descriptors: VAL177_B	27			77	Docking descriptors: THR89_B	22
															90	Docking descriptors: PHE178_B	27			70	Docking descriptors: PHE617_B	22
															91	Docking descriptors: #poses_DPB_40%	27			85	Docking descriptors: LYS134_B	22
															92	Docking descriptors: GLN273_B	27			86	Docking descriptors: PHE136_B	22
															93	Docking descriptors: ASP274_B	27			19	QSAR descriptors: Aliphatic_rings	12	atom types
															94	Docking descriptors: PHE615_B	27			20	QSAR descriptors: Asymmetric_atoms	12
															95	Docking descriptors: LYS134_B	27			122	QSAR descriptors: Aliphatic_atoms	23	kitchen sink: poses + size + errors + A residues
															96	Docking descriptors: SER180_B	27			87	QSAR descriptors: ASAplus (A^2)	23
															97	Docking descriptors: ARG620_B	27			101	QSAR descriptors: ASA (A^2)	23
															98	Docking descriptors: #poses_DPB_30%	27			89	QSAR descriptors: ASA_H (A^2)	23
															99	Docking descriptors: #poses_DPB_20%	27			90	QSAR descriptors: Chainatoms	23
															100	Docking descriptors: PHE617_B	27			91	QSAR descriptors: Chainbonds	23
															150	Docking descriptors: PHE617_A	28	The kitchen sink		92	QSAR descriptors: Hyperwienerindex	23
															103	QSAR descriptors: Aliphatic_atoms	28			93	QSAR descriptors: Surface (A^2)	23
															101	QM descriptors: E_thermal (kcal/mol)	28			94	QSAR descriptors: Hararyindex	23
															102	QSAR descriptors: Rotatable_bonds	28			95	QM descriptors: Isotropic_pol (a.u.)	23
															104	QM descriptors: Isotropic_pol (a.u.)	28			96	QSAR descriptors: Wienerindex	23
															105	QSAR descriptors: Bonds	28			97	QSAR descriptors: Szegedindex	23
															106	QSAR descriptors: Aliphatic_bonds	28			98	QSAR descriptors: Randicindex	23
															113	QSAR descriptors: Chainatoms	28			99	QSAR descriptors: Plattindex	23
															114	QSAR descriptors: Surface (A^2)	28			100	QSAR descriptors: Refractivity	23
															116	QSAR descriptors: Hyperwienerindex	28			88	QM descriptors: E_thermal (kcal/mol)	23
															117	QSAR descriptors: Wienerindex	28			102	QSAR descriptors: Molecular_weight (g/mol)	23
															119	QSAR descriptors: Szegedindex	28			103	QSAR descriptors: Bonds	23
															120	QSAR descriptors: Randicindex	28			137	QSAR descriptors: Aliphatic_bonds	23
															121	QSAR descriptors: Plattindex	28			138	QM descriptors: S (cal/mol-Kelvin)	23
															122	QSAR descriptors: Refractivity	28			106	MD descriptors: MPA (A^2)	23
															123	QSAR descriptors: Chainbonds	28			109	MD descriptors: Water_2nd_hydration_shell	23
															124	QSAR descriptors: ASA (A^2)	28			112	QSAR descriptors: Volume (A^3)	23
															125	QSAR descriptors: Hararyindex	28			113	QM descriptors: Rotational_constant_c (GHz)	23
															126	MD descriptors: RMSF (A)	28			114	QM descriptors: Rotational_constant_b (GHz)	23
															130	Docking descriptors: LYS292_A	28			115	QM descriptors: Rotational_constant_a (GHz)	23
															131	Docking descriptors: ASN135_A	28			116	QSAR descriptors: Heavy_atoms	23
															132	Docking descriptors: LYS134_A	28			117	QSAR descriptors: Atom_Count	23
															133	Docking descriptors: THR91_A	28			118	MD descriptors: Water_1st_hydration_shell	23
															134	Docking descriptors: SER79_A	28			123	QSAR descriptors: Rotatable_bonds	23
															135	Docking descriptors: ERR_APA (kcal/mol)	28			124	QM descriptors: CV (cal/mol-Kelvin)	23
															136	QSAR descriptors: Heavy_atoms	28			125	Docking descriptors: ERR_DPB (kcal/mol)	23
															139	Docking descriptors: #poses_APA_30%	28			126	Docking descriptors: ERR_B40 (kcal/mol)	23
															140	QM descriptors: Rotational_constant_b (GHz)	28			127	Docking descriptors: ERR_B30 (kcal/mol)	23
															141	Docking descriptors: #poses_APA_20%	28			128	Docking descriptors: ERR_B20 (kcal/mol)	23
															142	QM descriptors: Rotational_constant_c (GHz)	28			110	Docking descriptors: ERR_APA (kcal/mol)	23
															143	QSAR descriptors: Volume (A^3)	28			107	MD descriptors: RMSF (A)	23
															144	MD descriptors: Water_1st_hydration_shell	28			108	MD descriptors: ERR_WA2	23
															145	MD descriptors: ERR_WA1	28			111	MD descriptors: ERR_WA1	23
															146	MD descriptors: Water_2nd_hydration_shell	28			119	Docking descriptors: SER79_A	23
															147	MD descriptors: ERR_WA2	28			120	Docking descriptors: THR91_A	23
															148	QM descriptors: Rotational_constant_a (GHz)	28			121	Docking descriptors: LYS134_A	23
															159	Docking descriptors: ERR_DPB (kcal/mol)	28			129	Docking descriptors: GLU825_A	23
															156	MD descriptors: MPA (A^2)	28			130	Docking descriptors: ASN718_A	23
															160	Docking descriptors: ERR_B40 (kcal/mol)	28			131	Docking descriptors: ASP681_A	23
															162	Docking descriptors: ERR_B30 (kcal/mol)	28			132	Docking descriptors: ASN676_A	23
															163	Docking descriptors: GLU825_A	28			133	Docking descriptors: PHE617_A	23
															164	Docking descriptors: ASN718_A	28			134	Docking descriptors: PHE573_A	23
															166	Docking descriptors: ASP681_A	28			135	Docking descriptors: LYS292_A	23
															167	Docking descriptors: ASN676_A	28			136	Docking descriptors: ASN135_A	23
															168	QM descriptors: CV (cal/mol-Kelvin)	28			104	Docking descriptors: #poses_APA_30%	23
															169	QSAR descriptors: Molecular_weight (g/mol)	28			105	Docking descriptors: #poses_APA_20%	23
															170	QSAR descriptors: Atom_Count	28			11	Docking descriptors: ARG716_A	10	A residues + pose 40
															172	Docking descriptors: ERR_B20 (kcal/mol)	28			12	Docking descriptors: PHE666_A	10
															173	QM descriptors: S (cal/mol-Kelvin)	28			13	Docking descriptors: PHE664_A	10
															128	Docking descriptors: GLN575_A	28			14	Docking descriptors: GLN575_A	10
															137	Docking descriptors: GLN577_A	28			15	Docking descriptors: GLN577_A	10
															138	Docking descriptors: #poses_APA_40%	28			16	Docking descriptors: #poses_APA_40%	10
															151	Docking descriptors: PHE664_A	28			17	Docking descriptors: MET662_A	10
															161	Docking descriptors: MET662_A	28
															165	Docking descriptors: ARG716_A	28
															171	Docking descriptors: PHE666_A	28
															129	Docking descriptors: PHE573_A	28
															152	Docking descriptors: PHE610_B	28
															153	Docking descriptors: PHE573_B	28
															154	Docking descriptors: TYR327_B	28
															155	Docking descriptors: ILE277_B	28
															157	Docking descriptors: VAL139_B	28
															127	Docking descriptors: VAL612_B	28
															149	Docking descriptors: PHE628_B	28
															107	Permeation Descriptors: Δs-SOL (J/mol K) (J/mol K)	28
															108	Permeation Descriptors: Δs-IL-HEAD (J/mol K) (J/mol K)	28
															109	Permeation Descriptors: Δs-IL-GLY (J/mol K) (J/mol K)	28
															112	Permeation Descriptors: Δs-TAILS (J/mol K) (J/mol K)	28
															115	Permeation Descriptors: Δs-LIPID-A (J/mol K) (J/mol K)	28
															118	Permeation Descriptors: Δs-CORE-1 (J/mol K) (J/mol K)	28
															158	Permeation Descriptors: Δs-CORE-2 (J/mol K) (J/mol K)	28
															110	QSAR descriptors: ASA_H (A^2)	28
															111	QSAR descriptors: ASAplus (A^2)	28
															68	Docking descriptors: Aff_DPB (kcal/mol)	26	docking free energy + surface
															69	Docking descriptors: Aff_DPB_30% (kcal/mol)	26
															70	QSAR descriptors: ASA_P (A^2)	26
															71	QSAR descriptors: ASAminus (A^2)	26
															72	QSAR descriptors: ASAplus/ASA	26
															73	QSAR descriptors: ASA_P/ASA	26
															74	QSAR descriptors: ASA_H/ASA	26
															75	Docking descriptors: Aff_APA (kcal/mol)	26
															76	Docking descriptors: Aff_APA_40% (kcal/mol)	26
															77	QSAR descriptors: Pienergy	26
															78	Docking descriptors: Aff_APA_30% (kcal/mol)	26
															79	Docking descriptors: Aff_APA_20% (kcal/mol)	26
															80	Docking descriptors: Aff_DPB_20% (kcal/mol)	26
															81	Docking descriptors: Aff_DPB_40% (kcal/mol)	26
															82	QSAR descriptors: ASAminus/ASA	26
